# Supplementary material for: Adding a Second iTBS Block in 15 or 60 Min Time Interval Does Not Increase iTBS Effects on Motor Cortex Excitability and the Responder Rates
Source: Brain Sci. 2022 Aug 11;12(8):1064. doi: 10.3390/brainsci12081064 (PMC9405900; doi:10.3390/brainsci12081064)
Supplement: Supplementary file 1 [file brainsci-12-01064-s001.zip]

Archive with 1 entries (1 files):
- brainsci-1838967-supplementary.pdf
